# Supplementary material for: Porcine Epidemic Diarrhea Virus (PEDV) ORF3 Enhances Viral Proliferation by Inhibiting Apoptosis of Infected Cells
Source: Viruses. 2020 Feb 14;12(2):214. doi: 10.3390/v12020214 (PMC7077256; doi:10.3390/v12020214)
Supplement: Supplementary file 1 [file viruses-12-00214-s001.zip]

Archive with 3 entries (2 files):
- Supplementary Files/Supplemental figures.docx
- Supplementary Files/Supplemental table 1.docx
- Supplementary Files/
